# Supplementary material for: Comprehensive Analysis of Mycotoxins in Green Coffee Food Supplements: Method Development, Occurrence, and Health Risk Assessment
Source: Toxins (Basel). 2025 Jun 21;17(7):316. doi: 10.3390/toxins17070316 (PMC12298769; doi:10.3390/toxins17070316)
Supplement: Supplementary file 1 [file toxins-17-00316-s001.zip]

Archive with 1 entries (1 files):
- toxins-3700422-supplementary.pdf
